# Supplementary material for: The Occurrence of Cryptosporidium spp. in Wild-Living Carnivores in Poland—A Question Concerning Its Host Specificity
Source: Pathogens. 2023 Jan 28;12(2):198. doi: 10.3390/pathogens12020198 (PMC9968153; doi:10.3390/pathogens12020198)
Supplement: Supplementary file 1 [file pathogens-12-00198-s001.zip]

Archive with 1 entries (1 files):
- pathogens-2054003-supplementary.pdf
